# Supplementary material for: Data on the evolutionary history of the V(D)J recombination-activating protein 1 – RAG1 coupled with sequence and variant analyses
Source: Data Brief. 2016 May 20;8:87–92. doi: 10.1016/j.dib.2016.05.021 (PMC4887553; doi:10.1016/j.dib.2016.05.021)
Supplement: Supplementary file 4 — Supplementary material [file mmc4.zip]

Archive with 5 entries (5 files):
- coi_disclosure_RAG1_AB.pdf
- coi_disclosure_RAG1_AK.pdf
- coi_disclosure_RAG1_RT.pdf
- coi_disclosure_RAG1_SJS.pdf
- coi_disclosure_RAG1_SM.pdf
